# Supplementary material for: Accumulation of Self-Reactive Naïve and Memory B Cell Reveals Sequential Defects in B Cell Tolerance Checkpoints in Sjögren’s Syndrome
Source: PLoS One. 2014 Dec 23;9(12):e114575. doi: 10.1371/journal.pone.0114575 (PMC4275206; doi:10.1371/journal.pone.0114575)
Supplement: S2 Table — Ig gene repertoire analysis and reactivity of IgD+ single B cells from SS patients. Clones highlighted in grey are those expressed as recombinant antibodies. (XLS) [file pone.0114575.s002.xls]

## Sheet: Table S2
Patient 3	VH	D	JH	(-)	CDR3(aa)	(+)	Length	k/l	Vk/Vl	Jk/Jl	(-)	CDR3	(+)	Length	dsDNA	ssDNA	LPS	Insulin	ENA	Hep-2	Pattern	anti-Ro	anti-La
1n.3	3-74	2-2	1P	1	VLQQPSPLYFDY	0	12	l	2-14	1	0	SSYTSSSTLV	0	10	-	-	+	-	-	-	--	-	-
2n.3	3-30	6-6	6	1	DLYSSSPPGY	0	10	l	2-11	1	0	CSYAGSYTYV	0	10	nd	nd	nd	nd	nd	nd	--	nd	nd
3n.3	3-66	5-12	3	2	PYSGYDPRGAFDI	1	13	l	3-9	2/3	1	QVWDSSTVV	0	9	-	-	-	-	-	-	--	-	-
4n.3	4-61	3-9	4	2	GARTYYDILTGYSTFDY	1	17	k	1D-39	1	0	QQSYSTPRT	1	9	-	-	+	-	+	+	C	+	-
5n.3								l	1-51	1	1	GTWDSSLSAYV	0	11
10n.3								l	1-40	1	1	QSYDSSLSGSSYV	0	13
11n.3	1-18	1-26	4	1	DLVYSGSYGY	0	10	k	3-11	2	0	QQRSNWPPYT	1	10	-	-	-	-	nd	nd	--	-	-
16n.3	3-11	5-5	3	1	VGGGYQGAFDI	0	11	k	3-15	1	0	QQYNNWPPWT	0	10	-	-	-	-	-	+	C	-	-
17n.3								k	1-9	2	0	QQLNSYPYT	0	9
19n.3	4-39	3-9	4	1	LRGGSPFLFDY	1	11	k	3-15	1	0	QQYNNWPKT	1	9	-	-	-	-	-	-	--	-	-
20n.3	3-13	3-10	4	2	GNFDSYYYGSGSPFDY	0	16	k	1-5	1	0	QQYNSYSTWT	0	10	-	-	-	-	-	-	--	-	-
22n.3								k	1-5	5	0	QQYNSYSPIT	0	10
24n.3	1-3	3-22	6	2	DDSSGYYY	0	8	k	1D-33	2	1	QQYDNLPT	0	8	-	-	-	-	-	-	--	-	-
27n.3								l	2-14	3	0	SSYTSSSTWV	0	10
28n.3	3-64	3-22	3	1	SVVTMIVVGGRSAFDI	1	16	k	3-11	2	0	QQRSNWPPYT	1	10	+	-	-	-	+	-	--	+	+
31n.3								k	2D-29	1	0	MQSIQLPPT	0	9
32n.3	3-7	3-10	6	2	LPRDYYGSGSYLYYFDY	1	17	k	3-15	4	0	QQYNNWPPLT	0	10	-	-	-	-	-	-	--	-	-
35n.3	3-7	3-9	4	2	DILTGYSVTFDY	0	12	k	3-20	2	0	QQYGSSPMYT	0	10	-	-	-	-	-	-	--	-	-
36n.3	4-61	3-10	4	3	TEGDYYGSGSQRGFDY	1	16	k	1-5	1	0	QQYNSYPWT	0	9	-	-	-	-	+	-	--	-	-
37n.3	4-61	4-17	6	3	DHGDRRYYYYYMDV	3	14	l	2-14	2/3	0	SSYTSSSTLVV	0	11
42n.3								k	3-15	3	0	QQYNNWPFT	0	9
43n.3								k	1D-39	5	0	QQSYSTSIT	0	9
44n.3								k	1-17	2	0	LQHNSYPYT	1	9
47n.3	3-30	3-9	4	3	EDYNSFDY	0	8	k	1-27	3	0	QKYNSAPFT	1	9	-	-	-	-	-	+	C	-	-
50n.3								l	2-14	3	0	SSYTSSWV	0	8
54n.3	4-39	6-25	3	3	HDPGDLRGAFDI	2	12	l	2-23	2/3	0	CSYAGSSTLV	0	10	-	-	-	-	-	+	C	-	-
68n.3	3-23	3-9	4	4	DRMGYFDYGDYFDY	1	14	l	1-47	3	2	AAWDDSLSGWV	0	11	-	-	-	-	-	-	--	-	-
78n.3	3-13	6-19	3	3	RRGQWLGADDAFDI	2	14	l	1-44	2/3	2	AAWDDSLNGVV	0	11	-	-	-	-	-	-	--	-	-
79n.3	3-7	2-2	4	1	TRSSTFD	1	7	l	2-11	2/3	0	CSYAGSYTWV	0	10	-	-	-	-	-	-	--	-	-
91n.3	3-7	6-13	1	1	EGYSSSWHSRTGYSSTG	2	17	l	1-51	1	1	GTWDSSLSAYV	0	11
Patient 5	VH	D	JH	(-)	CDR3(aa)	(+)	Length	k/l	Vk/Vl	Jk/Jl	(-)	CDR3	(+)	Length	dsDNA	ssDNA	LPS	Insulin	ENA	Hep-2	Pattern	anti-Ro	anti-La
2n.5	4-59	4-23	4	1	GRTTVVRGNYFDY	2	13	l	2-14	1	0	SSYTSSSTYV	0	10	-	-	-	-	nd	nd	--	nd	nd
3n.5	4-39	6-19	5	2	QKQWLVEYWFDP	1	12
4n.5	3-7	5-5	4	0	VVYSYGYNY	0	9	k	3-15	1	1	QQYNNWPPET	0	10	-	-	-	-	-	+	C+N	-	-
5n.5	4-61	3-22	3	3	DSWYYYDRGGAFDI	1	14	k	3-20	3	0	QQYGSSPFT	0	9
6n.5	3-21	5-5	5	2	NRGYSYGTDWFDP	1	13	l	1-51	2/3	1	GTWDSSLSAVV	0	11
8n.5	3-11	3-22	5	3	VDQSYYDSSGPHWWFDP	1	17	l	1-51	2/3	1	GTWDSSLSAVV	0	11
11n.5	1-18	2-8	6	2	VGSTGGDYYYYGMDV	0	15	k	2-30	1	0	MQGTLART	1	8	-	-	-	+	-	-	--	-	-
12n.5	4-4	3-22	4	1	GISSGWAGKFDY	1	12	l	2-14	2/3	0	SSYTSSSTRRVV	2	12	+	+	+	+	+	+	C+N	+	+
14n.5	3-30	6-13	6	2	SRERAAAVPGVVMSYGMDV	2	19	k	1-9	3	0	QQLNSYFT	0	8	+	+	+	+	-	-	--	-	-
17n.5	3-30	5-5	4	4	DEGDTAMGPFDY	0	12	k	1-5	1	0	QQYNSYWT	0	8	-	-	-	-	-	+	C	-	-
18n.5	3-30	6-13	4	1	DSYSSSPRGY	1	10
19n.5	4-34	6-6	4	1	ESSSHLLGY	1	9	k	2-28	2	0	MQALQTPRT	1	9
20n.5	3-48	7-27	6	2	DIGINWGFYYYYYGMDV	0	17	k	1-9	4	0	QQLNSYPPVT	0	10	+	-	-	-	+	+	C+N	-	+
22n.5	4-4	3-3	5	2	ETIFGVVIISNWFDP	0	15	k	3-11	4	1	QQRSNWPPELT	1	11	-	-	-	-	-	-	--	-	-
23n.5	3-23	2-2	4	1	GPAIVVVPAAMPSWFDY	0	17
24n.5	4-59	4-23	4	1	AVVLDY	0	6	k	3-20	2	0	QQYGSSPQT	0	9	-	-	-	-	-	+	C	-	-
29n.5	1-24	4-23	2	1	ASRWYFDL	1	8	k	3-11	3	0	QQRSNWPFT	1	9
30n.5	3-30-3	3-3	5	1	VRFLEWLFT	1	9
31n.5	3-30-3	3-22	4	3	DRRYYYDSSGYLDY	2	14
32n.5	3-23	5-5	6	1	GTAMYYYYYGMDV	0	13
33n.5	3-43	2-15	4	1	GGSCSGGSCYVGPDY	0	15	k	1-39	3	0	QQSYSTPFT	0	9
36n.5	4-34	5-5	4	1	ARYTAMAKCFDY	2	12
37n.5	4-61	5-12	6	1	TATYYYYGMDV	0	11
38n.5	3-30-3	2-15	3	2	EVDCSGGSCYSLAS	0	14	k	2-28	4	0	MQALQTPVT	0	9
40n.5	1-46	1-26	4	1	GKARSYFDY	2	9	k	3-20	1	0	QQYGSSPTT	0	9
41n.5	3-49	2-15	4	1	VLYCSGGSCHGAFDY	1	15	k	1-33	2	1	QQYDNLPYT	0	9
44n.5	3-48	3-22	4	3	VHLYYYDSSGYYYDDY	1	16	k	3-11	4	0	QQRSNWPLLT	1	10	-	-	-	-	nd	nd	--	-	-
45n.5	4-b	3-16	5	2	VERIAGGALARIDP	2	14
50n.5								k	3-20	1	1	QQYGSSPET	0	9
54n.5	3-30-3	5-5	6	2	DRGLSGYSYGHWAYYYGMDV	2	20	l	1-51	2/3	2	GTWDSSLSAEVV	0	12	-	+	-	-	-	-	--	-	-
56n.5	4-34	6-19	5	2	RGKARYSSGWYKDNWFDP	4	18	l	2-23	2/3	0	CSYAGSPV	0	8	-	-	-	-	+	-	--	+	+
59n.5	3-30	3-9	5	3	DPQNENWSPPYNWFDP	0	16	l	1-44	1	2	AAWDDSLNGRV	1	11	-	-	-	-	-	-	--	-	-
60n.5	3-7	6-13	3	2	AKRQLDAFDI	2	10	k	3-15	3	0	QQYNNWPSFT	0	10	-	-	-	-	-	-	--	-	-
61n.5	3-21	3-16	4	3	IDGLRLGELSLVRSPDC	2	17	k	3-11	5	0	QQRSNWPPVT	1	10	-	-	-	-	+	-	--	-	-
62n.5	3-23	3-22	6	2	EGLIVVVIGGMDV	0	13	l	1-44	2/3	2	AAWDDSLNGVV	0	11
63n.5	3-30	6-6	6	2	DIAARSYYYYGMDV	1	14	k	3-15	1	0	QQYNNWPRT	1	9
64n.5	1-24	1-26	5	1	LPWDSGSHGGLV	1	12
66n.5	4-39	4-17	4	4	DHPLYDYGDLGPRVLFDY	2	18	l	1-44	2/3	2	AAWDDSLNGVV	0	11
67n.5	4-61	1-7	5	1	APRVRVGLDS	2	10	k	3-20	2	0	QQYGSSPLT	0	9	-	+	-	-	-	+	C	-	-
68n.5	4-59	5-24	4	1	AGLGYRRYYFDY	2	12	k	2-29	2	0	MQSIQPYT	0	8
69n.5	1-2	5-18	6	2	TYGDGMDV	0	8	k	3-20	1	0	QQYGSSLWT	0	9	-	-	-	-	-	+	C	-	-
72n.5	4-59	6-6	5	1	VGVAARPGGWFDP	1	13	k	4-1	2	0	QQYYSTPYT	0	9	nd	nd	nd	nd	nd	nd	--	nd	nd
73n.5	5-51	4-17	4	3	RDGDYPFDY	1	9	k	4-1	4	0	QQYYSTPRLT	1	10	-	-	-	-	-	-	--	-	-
79n.5	3-30-3	4-17	3	3	GDYGDSPDI	0	9	k	1-5	1	0	QQYNSYSRT	1	9
80n.5	3-7	2-21	4	0	GLWWCTY	0	7	k	2-28	2	0	MQALQTPYT	0	9
83n.5	4-b	4-4	2	1	PGKVTTHYWYFDL	2	13	l	2-14	2/3	0	SSYTSSSTLV	0	10	+	-	-	-	-	-	--	-	-
84n.5	4-4	5-24	5	1	GRDGYNYLG	1	9
85n.5	3-30	6-19	5	2	DIAVAGKGGWFDP	1	13	k	3-11	1	0	QQRSNWPWT	1	9
86n.5	4-61	2-8	4	1	TSTNPFLFDY	0	10	k	1-5	4	0	QQYNSFPLT	0	9
89n.5	3-11	2-2	6	2	DRNIVPYYYYGMDV	1	14	k	3-20	2	0	QQYGSSPYT	0	9
90n.5	4-30-2	3-16	5	3	ERGDRGVITRHGWFDP	4	16
91n.5	4-b	3-3	6	3	LPPVLRFLEWFTPGDYYYGMDV	1	22	k	1-39	4	0	QQSYSTPLT	0	9
93n.5	4-b	3-22	4	2	PTYYYDSSGYWAYYFDY	0	17	k	3-11	4	0	QQRSNWPLT	1	9
95n.5	4-b	5-5	6	1	QGQLWLPPTSHGMDV	1	15
Patient 12	VH	D	JH	(-)	CDR3(aa)	(+)	Length	k/l	Vk/Vl	Jk/Jl	(-)	CDR3	(+)	Length	dsDNA	ssDNA	LPS	Insulin	ENA	Hep-2	Pattern	anti-Ro	anti-La
3n.12	3-33	4-17	4	1	VGGTTTVTSTTGYYFDY	0	17	l	3-21	3	2	QVWDSSSDHLWV	1	12	-	-	-	-	-	-	--	-	-
25n.12	3-21	5-5	4	1	SGPNARGYSYGFDY	1	14
26n.12	3-15	6-19	4	2	EGGQQWLVRGYYFDY	1	15	l	1-51	2/3	1	GTWDSSLSVL	0	10	-	-	-	-	-	+	C	-	-
37n.12	3-23	3-9	4	2	GRSGRRGYFDWLGIDY	3	16	l	2-14	2/3	0	SSYTSSSTLGVV	0	12	-	-	-	-	-	-	--	-	-
38n.12	4-34	3-3	6	2	YDFWSGYYPTAYYYYGMDV	0	19
50n.12	4-59	3-10	4	1	ATPSPGVTMVRGVIRGGYFDY	2	21
55n.12	3-33	2-15	6	2	DVAVVVVNYYYYGMDV	0	16	l	1-51	2/3	1	GTWDSSLSAV	0	10	+	-	-	-	nd	nd	--	-	-
56n.12	3-21	4-17	1	0	HSTTVTTLRYFQH	3	13	k	3-11	4	0	QQRSNWPLT	1	9	-	-	+	-	+	+	C	-	-
60n.12	1-69	2-15	5	3	DGRSGGGDWFDP	1	12	k	3-20	2	0	QQYGSSPRT	1	9
61n.12	3-15	2-8	4	1	DGVVMVYAIGY	0	11	l	1-47	2/3	2	AAWDDSLSVVV	0	11	+	-	-	-	-	+	C	-	-
72n.12	4-59	6-25	4	1	GSAPPGGYFDY	0	11	l	2-11	1	0	CSYAGSYTYV	0	10
82n.12	3-21	6-13	4	4	DAPGDRSGESIAAAPDY	1	17	l	1-47	2/3	2	AAWDDSLSGVVF	0	12	-	-	+	-	-	+	C	-	-
84n.12								l	3-25	2/3	1	QSADSSGTYRV	1	11
85n.12								l	2-11	2/3	0	CSYAGFVV	0	8
92n.12	1-2	6-6	5	1	GGYSSSRFDP	1	10	l	1-44	3	2	AAWDDSLNGPV	0	11
95n.12	1-69	4-23	3	2	DPATSFDI	0	8
96n.12	1-69	4-23	6	3	GGRGLPWEPDYYYYGMDV	1	18
Patient 13	VH	D	JH	(-)	CDR3(aa)	(+)	Length	k/l	Vk/Vl	Jk/Jl	(-)	CDR3	(+)	Length	dsDNA	ssDNA	LPS	Insulin	ENA	Hep-2	Pattern	anti-Ro	anti-La
19n.13	4-34	4-23	1	1	GAFGGNSVDFQH	1	12	k	1-39	1	0	QQSYSTPRT	1	9	+	-	-	-	-	+	C	-	-
30n.13	1-69	1-14	3	2	HDNRGPFDI	2	9
31n.13	3-66	3-22	3	1	VGRITIQSRAFDI	2	13	k	1-13	4	0	QQFNSYPHRLT	2	11
43n.13	4-39	3-10	5	3	HSMVRGVDVDNWFDP	2	15
56n.13	3-53	3-22	4	3	LRYYDSKGDFDY	2	12
66n.13	3-23	3-22	4	2	EHRITMIVVLIYYFDY	2	16	k	1-39	1	0	QQSHSTPKT	2	9	-	-	-	-	-	+	C	-	-
67n.13	3-30	3-3	4	2	DRAGEWLLFST	1	11	k	1-39	3	0	QQSYSTPLT	0	9
68n.13	5-a	6-6	3	3	PEYSSSSIPILDAFDI	0	16						0
72n.13	3-43	3-10	4	1	ARHYYGSGSYLDY	2	13	k	3-15	1	0	QQYNNWPPRT	1	10	-	-	-	-	-	+	C	-	-
78n.13								l	1-36	3		-
79n.13	4-61	1-7	4	1	GSWNYADY	0	8	k	3-15	1	0	QQYNNWPGWT	0	10	-	-	-	-	-	+	C	-	-
83n.13	3-53	5-12	5	1	VQWGGYGLVSNWFDP	0	15	k	1-39	4	0	QQSYSTPALT	0	10
88n.13								l	1-44	3	2	AAWDDSLNGPV	0	11
89n.13								l	2-14	3	0	SSYTTINTL	0	9
5n.13	4-34	2-2	6	1	YCSSTSCPRPYYYYGMDV	1	18	k	1-39	5	0	QQSYSTLPIT	0	10	-	-	-	-	+	+	C+N	-	+
24n.13	1-46	2-21	5	0	CTGHRLWWCPPRW	3	13	k	1-5	2	0	QQYNSSPYT	0	9	-	-	+	-	+	+	C	-	-
30n.13	3-23	2-15	6	2	GGYCSGGSCYRDYYYYGMDV	1	20	k	1-5	1	0	QQYNSYPTWT	0	10	-	-	-	-	-	-	--	-	-
32n.13	1-8	2-15	5	1	TRSGGGSAGTFDP	1	13	k	1-5	1	0	QQYNSYWT	0	8	-	-	-	-	-	-	--	-	-
36n.13	4-59	3-3	6	3	DSRFLEWPYGMDV	1	13	k	3-11	2	0	QQRSNWPPYT	1	10	-	-	-	-	-	+	C	-	-
43n.13	3-43	6-19	4	2	GESSGWYYFDY	0	11	l	2-14	2/3	0	SSYTSSSTLV	0	10	-	-	-	-	-	-	--	-	-
48n.13	4-34	6-13	6	1	GKGSWPYYGMDV	1	12	k	1-17	3	1	LQDYNYPPFT	0	10	nd	nd	nd	nd	nd	nd	--	nd	nd
56n.13	4-59	4-23	4	4	EMDYGGNPREFDY	1	13	k	3-11	5	0	QQRSNWPPIT	1	10	-	-	-	-	-	-	--	-	-
59n.13	3-11	1-26	4	1	IPGNMGATGLDY	0	12	k	2-30	2	0	MQGTHWPYS	1	9	-	-	-	-	-	+	C	-	-
69n.13	4-59	3-22	4	1	GITQYYFDY	0	9	k	3-15	2	0	QQYNNWPPYT	0	10	nd	nd	nd	nd	nd	nd	--	nd	nd
70n.13	3-23	3-3	6	5	DHFFGDFWSGYYDLDYYYGMDV	1	22				0
71n.13	5-51	6-25	5	1	SSGGTWFDP	0	9	k	4-1	3	0	QQYYSTPFT	0	9	-	-	+	-	-	-	--	-	-
79bn.13	3-21	3-22	5	1	AAHYYDSSGPR	2	11	k	3-15	2	1	QQYNNWPPDS	0	10	-	-	-	-	+	+	C+N	-	-
81n.13	3-9	6-19	4	1	GSGWSYFDY	0	9	k	1-5	1	0	QQYNSYSWT	0	9	nd	nd	nd	nd	nd	nd	--	nd	nd
82n.13	3-11	1-26	6	2	DKVPVGALGGMDV	1	13	k	1-33	2	1	QQYDNLYS	0	8	-	-	-	-	-	-	--	-	-
90n.13	3-30	2-2	6	2	DLNSYCSSTSCYPSYYYYGMDV	0	22
91n.13	3-21	3-16	3	2	GPLSLGEPGAFDI	0	13	k	1-5	2	0	QQYNSAPVYT	0	10	nd	nd	nd	nd	nd	nd	--	nd	nd
94n.13	3-30	6-19	4	3	DSDFQIAMGSGWYLDY	0	16	k	1-8	4	0	QQYYSYPLT	0	9
95n.13	3-7	6-25	3	2	DRSGRAFDI	2	9	k	4-1	3	0	QQYYSTPL	0	8	-	-	-	-	-	+	N	-	-
