# Supplementary material for: Accumulation of Self-Reactive Naïve and Memory B Cell Reveals Sequential Defects in B Cell Tolerance Checkpoints in Sjögren’s Syndrome
Source: PLoS One. 2014 Dec 23;9(12):e114575. doi: 10.1371/journal.pone.0114575 (PMC4275206; doi:10.1371/journal.pone.0114575)
Supplement: S3 Table — Ig gene repertoire analysis and reactivity of IgD+ single B cells from HD. Clones highlighted in grey are those expressed as recombinant antibodies. (XLS) [file pone.0114575.s003.xls]

## Sheet: Table S3
HD2	VH	D	JH	(-)	CDR3(aa)	(+)	Length	k/l	Vk/Vl	Jk/Jl	(-)	CDR3	(+)	Length	dsDNA	ssDNA	LPS	Insulin	ENA	Hep-2	Pattern	anti-Ro	anti-La
6n.HD2	3-23	2-2	6	2	DGGLHCSSTSCPSLFYYGMDV	1	21	k	2-40	1	1	MQRIEFPWT	1	9	-	-	-	-	-	-	--	-	-
7n.HD2	1-69	2-15	4	3	DDCSGGSCYFDY	0	12
10n.HD2	5-51	6-13	4	2	PRGYRSSSYEAFYFDY	2	16	k	3-11	4	0	QQRGNWPRLT	2	10	-	-	-	-	-	-	--	-	-
16n.HD2	3-23	3-22	3	3	HLSRDSSVLDAFDI	2	14	k	1-5	2	0	QQYNSYWGA	0	9
20n.HD2								k	1-33	4	1	QQYDNLALT	0	9
22n.HD2	4-34	2-8	3	1	AKVYASAFDI	1	10	k	3-20	1	0	QQYGSSPWT	0	9	-	-	-	-	-	-	--	-	-
23n.HD2	3-7	3-16	3	3	EDWGAFDI	0	8	k	1-5	1	0	QQYNTYSPWT	0	10	-	nd	nd	nd	nd	nd	--	-	-
24n.HD2	4-39	2-21	4	2	LGVGKMGAYCGGDCYSLFDY	1	20	k	1-27	3	0	QKYNSAPH	2	8
29n.HD2	3-64	6-13	6	2	FGIAAAGRDYYYGMDV	1	16	k	3-15	1	0	QQYNNWPPWT	0	10	nd	nd	nd	nd	nd	nd	--	-	-
30n.HD2	4-34	2-2	6	1	ARCSSTSCYLRNYYYYYGMDV	2	21	k	1-39	5	0	QQSYSTPPT	0	9
31n.HD2	3-21	3-10	4	1	SFYGSGTDY	0	9	l	1-51	2/3	1	GTWDSSLSAGV	0	11	-	-	-	-	-	+	C	-	+
32n.HD2	3-73	3-10	5	1	TTGFGELF	0	8	k	1-39	2	0	QQSYSTPLT	0	9
33n.HD2	1-69	3-10	6	2	LPYGSDYYYGMDV	0	13	l	2-11	1	0	CSYAGSYTVYV	0	11	-	+	-	-	nd	nd	--	nd	nd
35n.HD2	3-74	6-19	3	3	DSSGWNDAFDI	0	11	k	1-39	4	0	QQSYSTPPT	0	9	-	-	-	-	-	-	--	-	-
36n.HD2								k	3-20	4	0	QQYGSSPLT	0	9
41n.HD2	3-23	3-16	4	2	YRAVGYDYVWGSYRTNYFDY	2	20	k	1-27	4	0	QKYNSAPHT	2	9
43n.HD2	4-39	3-3	5	1	QTRITIFGVVILGWFDP	1	17	l	2-14	1	0	SSYTSTSTRV	1	10
44n.HD2	1-46	6-19	4	1	ARGIAVAGTLDY	1	12	l	2-14	1	0	SSYTSSSTFYV	0	11	-	-	-	-	-	-	--	-	-
45n.HD2	4-61	6-19	4	2	IAVPGNRRSEAFDF	2	14
47n.HD2								k	2-28	4	0	MQALQTPL	0	8
48n.HD2	4-39	5-24	5	2	RDGYNFWFDP	1	10	l	2-23	2/3	0	CSYAGSSTVV	0	10
55n.HD2	1-69	3-22	4	3	DPNYKTYYYDSSGYYYVPVYFDY	1	23	l	1-44	2/3	2	AAWDDSLNGVV	0	11	-	-	-	-	nd	-	--	-	-
56n.HD2	1-69	6-13	4	0	VGIAAAGSSY	0	10	k	3-15	5	3	QQYNNWPVEA	3	11	-	-	-	-	-	-	--	-	-
58n.HD2	1-3	5-24	5	2	DLGTPGAPFDP	0	11	l	1-44	2/3	3	AAWDDSLNGQDVV	0	13
59n.HD2	4-59	6-13	6	1	YGAAGPTRFYYYGMDV	1	16	k	1-17	1	1	LQDYNYPPT	0	9
60n.HD2	1-69	3-9	6	2	GYYDILTGPIAYYYYGMDV	0	19	k	1-39	2	0	QQSYSTPT	0	8
65n.HD2	3-74	6-19	5	2	EVAVAGQGWFDP	0	12	k	1-39	2	0	QQSYSTPPT	0	9
67n.HD2	1-18	3-16	6	1	LGLMGPRNTPGGWVYGMDV	1	19
68n.HD2	4-61	3-22	4	1	ISRSTFDY	1	8	l	3-21	2/3	2	QVWDSSSDHPV	1	11
69n.HD2	1-69	2-2	6	1	ACSSTSCYTNYYYGMDV	0	17	k	1-5	1	0	QQYNSYST	0	8
71n.HD2	3-23	1-7	6	1	TFRYNWNYFSGSRPGYYGMDV	2	21	k	1-39	4	0	QQSYSTPLT	0	9
72n.HD2	1-69	4-17	4	3	WGGDYQAYGDYAVHFFDY	1	18	k	3-15	2	0	QQYNNWPYT	0	9
78n.HD2	3-23	3-10	4	1	PRRGLLWFGELPHY	3	14	k	1-9	4	0	QQLNSYPLT	0	9
79n.HD2	3-21	6-13	4	1	GYSSSCFDY	0	9	k	1-5	4	0	QQYNSYSP	0	8
80n.HD2	3-20	3-22	4	2	NYYDSSGYYYFDY	0	13	k	1-39	3	0	QQSYSTPIFT	0	10
81n.HD2								k	3-11	1	0	QQRSNWPPWT	1	10
82n.HD2	1-3	6-19	4	1	VWYSSGWYDY	0	10	k	3-11	2	0	QQRSNWPPYT	1	10
84n.HD2	3-33	6-13	4	2	DQSGGAAAGFDY	0	12
87n.HD2								k	3-15	1	0	QQYNNWPSWT	0	10
88n.HD2	4-59	3-9	6	1	GAGLFLNYYYYGMDV	0	15	l	1-44	1	2	AAWDDSLNGSYV	0	12
89n.HD2	4-4	3-10	5	1	GGSHYGSGSYYNWFDP	1	16	k	1-39	3	0	QQSYSTPLG	0	9
90n.HD2	3-21	2-2	6	1	SCSSTSCLYGMDV	0	13	l	1-47	2/3	2	AAWDDSLSGWV	0	11
91n.HD2	3-33	6-19	4	2	DPPYSSGWYFDY	0	12	l	2-14	1	0	SSYTSSSTFYV	0	11
93n.HD2	1-24	6-13	5	2	SGSSWDNWFDP	0	11	k	3-11	4	0	QQRSNWPPT	1	9
94n.HD2	3-11	3-9	6	2	MGYDILTAYYYYGMDV	0	16	k	1-39	2	0	QQSYSTPYT	0	9
JH(*)	VH	D	JH	(-)	CDR3(aa)	(+)	Length	k/l	Vk/Vl	Jk/Jl	(-)	CDR3	(+)	Length	dsDNA	ssDNA	LPS	Insulin	ENA	Hep-2	Pattern	anti-Ro	anti-La
JH.1 D4	7-81	3-10	4	2	GDITMVRVTLADY	1	13	k	3-20	1	0	QQYGSSAWT	0	9
JH.1 E3	4-34	1-26	6	1	GSYRPPLVYYYYGMDV	1	16	k	3-20	4	0	QQYGSSPLT	0	9	-	-	-	-	nd	nd	--	nd	nd
JH.1 F5	3-30	4-17	4	2	DLFTVTHFDY	1	10	k	3-15	4	0	QQYNNWPPLT	0	10	-	-	-	-	-	-	--	-	-
JH.1 F8	3-21	3-22	6	2	VGAVAGGVDYYYYYGMDV	0	18	k	2D-28	4	0	MQALQTLALT	0	10	-	-	-	-	-	-	--	-	-
JH.1 G8	3-48	1-26	6	1	LSGSYSNYYYGMDV	0	14	k	1D-12	4	0	QQANSFPLT	0	9	-	-	-	-	-	-	--	-	-
JH.1 G10	3-23	2-2	4	4	EGPFDIVVVPAALDFDY	0	17	k	3-15	2	0	QQYNNWPSYT	0	10	-	-	-	-	-	+	C	-	-
JH.1 H5	4-59	/	4	2	LGKMDLSPFDY	1	11	k	3-20	2	0	QQYGSSPRT	1	9	-	-	-	-	-	-	--	-	-
JH.1 H11	3-33	/	6	2	DHSVTPYLYYYYGMDV	1	16	k	2D-28	1	0	MQALQTPRT	1	9	+	+	-	+	-	-	--	-	-
JH.2 A2	3-74	1-26	6	3	DPVWELFSAASGGAHYYYGMDV	1	22	k	1D-39	2	0	QQSYSTPPT	0	9	-	-	-	-	-	-	--	-	-
JH.2 A8	3-7	6-19	1	1	DLSGQWLVRGRH	3	12	k	1-8	4	0	QQYYSYPLT	0	9	-	-	-	-	-	-	--	-	-
JH.2 A9	4-31	/	5	3	DTAAETGNNWFDP	0	13	k	3-11	5	0	QQRSNWPIT	1	9	-	-	-	-	-	+	C	-	-
JH.2 A11	4-61	/	4	2	DGKGLGYFDY	1	10	k	4-1	1	0	QQYYSTPWT	0	9	-	-	-	-	-	-	--	-	-
JH.2 B5	7-81	3-22	4	4	VPPPNYYATVEEEYYFDY	0	18	k	3-20	4	0	QQYGSSPRLT	1	10	-	+	-	-	nd	nd	--	nd	nd
JH.2 C3	3-23	3-10	5	1	GAAALLWFGEI	0	11	k	3-20	2	0	QQYGSSPMYT	0	10	-	-	-	-	-	-	--	-	-
JH.2 C6	3-23	3-22	4	2	VRGLRPADYYFDY	2	13	k	1-9	2	0	QQLNSYPYT	0	9	-	-	-	-	-	-	--	-	-
JH.2 C10	4-59	3-22	4	2	GPYYYDFDY	0	9	k	3-15	1	0	QQYNNWPRT	1	9	-	-	-	-	-	+	C	-	-
JH.2 D7	3-48	/	6	2	EYRLARYYYYGMDV	2	14	k	3-15	1	0	QQYNNWPYT	0	9	-	-	-	-	-	-	--	-	-
JH.2 E3	1-18	1-20	5	3	EPPGPNDVRNDP	1	12	k	3-20	4	0	QQYGSSPFA	0	9	-	-	-	-	nd	nd	--	nd	nd
JH.2 E5	4-39	6-6	6	1	HPRIAAQVYGMDV	2	13	k	1D-39	4	0	QQSYSTLPLT	0	10	-	-	-	-	-	+	C	-	-
JH.2 E8	3-9	6-19	5	1	GSHTSSSGWYDY	1	12	k	3-15	2	0	QQYNNWPMYT	0	10	-	-	-	-	-	-	--	-	-
JH.2 F3	7-81	2-15	5	3	AEDIVVVVAAAGFDP	0	15	k	3-20	4	0	QQYGSSPRT	1	9	-	-	-	-	nd	nd	--	nd	nd
JH.2 F9	5-51	6-13	3	1	QYSSRLRGGGAFDI	2	14	k	3-20	4	0	QQYGSSLT	0	8	-	-	-	-	nd	nd	--	nd	nd
JH.1 B11	3-23	3-10	6	1	GATMVRGSLGMDV	1	13	l	2-14	3	0	SSYTSSSTWV	0	10	-	-	-	-	-	+	C	-	-
JH.1 C12	4-59	2-2	6	1	ASPAAIGLPYYYYGMDV	0	17	l	1-40	2/3	1	QSYDSSLSGFVV	0	12	-	-	-	-	-	-	--	-	-
JH.1 D2	1-18	4-17	4	3	ETGNSDYWAAPLDY	0	14	l	2-8	1	0	SSYAGSNNPYV	0	11	-	-	-	-	-	-	--	-	-
JH.1 D10	4-59	6-13	4	1	HLPRIAAAAYDY	2	12	l	2-14	1	0	SSYTSSSTYV	0	10	-	-	-	-	-	-	--	-	-
JH.1 F6	1-8	1-20	6	2	GMGLEPYSTIYGMDV	0	15	l	2-14	2/3	1	SSYTSSSTLDVV	0	12	-	-	-	-	-	+	C	-	-
JH.1 H6	3-9	6-13	4	2	DMLRLSYSSSWYGAFDY	1	17	l	2-11	3	0	CSYAGSYTLGV	0	11	-	-	-	-	nd	nd	--	nd	nd
JH.2 B12	3-23	6-19	4	2	DPLILATLGSSGFGPFFDY	0	19	l	2-14	2/3	0	SSYTSSSTLYVV	0	12	-	-	-	-	nd	nd	--	nd	nd
JH.2 C12	4-4	/	6	1	GLTGSRQTPYYYYGMDV	1	17	l	2-14	2/3	0	SSYTSSSTLYVV	0	12	-	-	-	-	-	+	C	-	-
JH.2 D8	3-21	3-9	4	3	DLFGGVDILTYFDY	0	14	l	6-57	3	1	QSYDSSNHRV	2	10	-	-	-	-	-	-	--	-	-
JH.2 E6	3-33	2-2	4	1	AYCSSTSCYMRDY	1	13	l	2-11	2/3	0	CSYAGSSVV	0	9	-	nd	nd	nd	nd	nd	--	nd	nd
JH.2 F6	1-2	6-19	4	1	DPPASYSSGWYGKLGY	1	16	l	2-14	2/3	1	SSYTSSSTLDGV	0	12	-	-	-	-	-	-	--	-	-
JH.2 G12	5-51	3-22	5	2	GRSYYDSSGYYLQAGWFDP	1	19	l	2-14	2/3	0	SSYTSSSTLYVV	0	12	-	-	-	-	nd	nd	--	nd	nd
JH.2 H4	4-59	3-22	2	4	LLTGADDSSGYYDWYFDL	0	18	l	1-40	1	1	QSYDSSLSGRHV	2	12	-	nd	nd	nd	nd	nd	--	nd	nd
(*) Mietzner et al., Proc Natl Acad Sci U S A. 2008
