# Supplementary material for: Accumulation of Self-Reactive Naïve and Memory B Cell Reveals Sequential Defects in B Cell Tolerance Checkpoints in Sjögren’s Syndrome
Source: PLoS One. 2014 Dec 23;9(12):e114575. doi: 10.1371/journal.pone.0114575 (PMC4275206; doi:10.1371/journal.pone.0114575)
Supplement: S4 Table — Ig gene repertoire analysis and reactivity of IgD+CD27+ single B cells from SS patients. Clones highlighted in grey are those expressed as recombinant antibodies. (XLS) [file pone.0114575.s004.xls]

## Sheet: Table S4
Patient 3	VH	D	JH	(-)	CDR3(aa)	(+)	Length	k/l	Vk/Vl	Jk/Jl	(-)	CDR3	(+)	Length	dsDNA	ssDNA	LPS	Insulin	ENA	Hep-2	Pattern	anti-Ro	anti-La
1u.3	4-59	6-13	1	1	DTAYSSSWLPQRG	1	13	k	1D-39	1	0	QQSYSTPRT	1	9
2u.3								l	4-69	3	1	QTWDTGIRV	1	9
3u.3	4-b	6-13	4	1	VGRAAAGIPDY	1	11
6u.3	3-30	2-8	2	2	DPGTDIGPGLFILVHV	1	16	k	1-5	1	0	QQYKSYPGT	1	9
7u.3	3-43	1-7	6	4	DAYDWKHGSDPYFSYVDI	2	18	l	1-51	3	1	GTWDSGLSAGV	0	11	-	-	-	-	+	-	--	-	-
8u.3								k	1-5	1	0	QQYKSYPGT	1	9
9u.3								k	2-30	2	0	MQGTHWPPYT	1	10
13u.3	3-23	5-18	5	1	SHEWMQSLLRPHYLTPGP	3	18
16u.3	3-74	5-24	4	4	GAGWDEDLATIQYFD	0	15
19u.3	4-39	4-23	4	0	QVRYGTNPRFLTTG	2	14	k	4-1	1	0	QQYYSTTQT	0	9
20u.3								k	4-1	1	0	QQYSGSPPSWT	0	11
23u.3								k	1-9	5	0	QQLNSYPIT	0	9
25u.3	3-23	6-19	5	1	GHLYSSGWEWSTPG	1	14	k	1D-39	1	0	QQSYSTLTWT	0	10
26u.3								k	1-16	1	0	LQYNIYPRT	1	9
28u.3	3-48	3-22	4	3	DGHPNYYESSSSYYVPANYFDY	1	22	k	3-15	4	0	QQYNNWPPFT	0	10
32u.3	3-23	4-23	6	1	GAVVNNYYYYGMDV	0	14
34u.3	5-a	4-23	4	3	HQEDYSYKSNSFDY	2	14	k	1D-39	4	0	QQSYSAPLT	0	9
35u.3	3-23	1-26	6	1	GLGNVGGTGGLETGC	0	15	k	1-9	4	0	QQLNSYPLT	0	9
37u.3								l	1-47	3	2	AAWDDSLSGPV	0	11
41u.3	3-7	2-2	4	0	PRPAAISRLTLV	2	12
43u.3	3-23	3-9	3	4	DDSNFYDAFDI	0	11
47u.3	4-59	4-17	6	2	GNYGDVCVDV	0	10	k	1-5	1	0	QQYNSYSST	0	9
48u.3								k	3-15	3	0	QQYINWPQFT	0	10
51u.3								k	1D-39	5	0	QQSYSTSIS	0	9
54u.3	3-21	5-24	4					k	3-20	5	0	QQYGSSPIT	0	9
59u.3	3-7	3-10	4	2	DSIFGFGELWGSVY	0	14	l	1-40	3	1	QSYDSSLSAYWV	0	12
60u.3	4-61	3-10	4	1	DKGSGSYYVLTTGP	1	14	k	4-1	1	0	QQYFSSPT	0	8
63u.3	3-48	3-3	6	3	DRGYDFWSGGGYMDV	1	15
64u.3	3-7	6-13	4	3	DGTEAAGYYFDY	0	12	l	4-69	3	1	QTWDTGIRV	1	9	-	-	-	-	-	-	--	-	-
65u.3	3-43	3-10	6	1	CKGMVRGVSGYYYYYYMDV	2	19	k	3-20	5	0	QQYGSSPPIT	0	10
68u.3	4-34	3-10	4	1	GPLTDYYGSGSLTTG	0	15
70u.3	4-4	3-22	3	1	GGYDGSGYCLTLVT	0	14
72u.3	3-30-3	6-19	4	1	GGTGYSSGWADY	0	12	k	1-5	1	0	QQYNSYSWT	0	9
73u.3	3-49	2-2	6	2	DGSHLVPAAQGYYYYYYMDV	1	20
74u.3	3-20	3-9	2	0	TSYSNRGWTPATGYSITGPAA	1	21	k	3-20	2	0	QQYGTSPNT	0	9
75u.3	4-34	2-2	5	2	SMSCDSSSCKGRGWFDR	3	17	k	4-1*01	1	0	QQYYSPPPWT	0	10	-	-	-	-	+	-	--	-	-
76u.3	3-74	3-10	4	1	ALGFYGSGSYSGDY	0	14	l	2-14	3	0	NSYTTSSTLV	0	10	-	-	-	-	-	-	--	-	-
78u.3								k	3-20	5	0	QQYHSSPVT	1	9
79u.3	3-30	2-21	3	2	PAGVVVTDDAINI	0	13
80u.3								k	3-11	4	0	QQRSNWSLT	1	9
85u.3	4-61	2-8	5	2	SPPTNGGEWFDP	0	12
86u.3	5-51	2-2	4	0	RYCLSASCYTPLTTG	1	15
87u.3	3-11*01	2-2*03	3	2	DRGCSSPSCYGGAFDL	1	16	l	4-69	3	1	QTWDTGIQV	0	9	-	-	-	-	-	-	--	-	-
88u.3	3-23	4-11	6	2	GGNDYNNAYYYYYYMDV	0	17	l	2-8	3	0	ASYTGSNNFV	0	10
93u.3	3-23	6-13	4	0	NRASSSWYYLTTG	1	13
94u.3								k	2D-28	4	0	MQTLQIPLT	0	9
Patient 4	VH	D	JH	(-)	CDR3(aa)	(+)	Length	k/l	Vk/Vl	Jk/Jl	(-)	CDR3	(+)	Length	dsDNA	ssDNA	LPS	Insulin	ENA	Hep-2	Pattern	anti-Ro	anti-La
1u.4	4-59	3-16	6	1	QNSHNYYYYMDV	1	12
3u.4								l	1-40	3	1	QSYDSSLSGSV	0	11
4u.4	5-51	1-7	6	4	LKGENWNYHYYGMDV	5	16	l	2-23	3	0	CSHAGSSLSL	1	10	-	-	-	-	-	-	--	-	-
11u.4	3-64	3-22	3	3	SWDTSGNPHDVYDI	1	14
13u.4	3-23	3-3	6	2	DRGGVRIFGGYYYGMDV	2	17	k	3-11	5	0	QQRSNWPIT	1	9	-	-	-	-	-	-	--	-	-
19u.4	3-23	6-6	6	2	NGDHSSSSSMDV	1	12	k	3-15	1	0	QQYNNWPPWT	0	10	-	-	-	-	-	-	--	-	-
22u.4	1-46	6-19	6	2	DRRYSSVYGMDV	2	12	k	2-D28	3	0	MQALQTPFT	0	9	-	-	-	-	-	-	--	-	-
25u.4	3-21	3-10	6	2	DSPPGGPGSGSSLTTTGMDV	0	20
30u.4	3-21	6-19	6	2	PGGYSSGWYKDFYYYMDV	1	18
33u.4	3-7	3-10	3	3	GDYHSGTFIDAFDI	1	14
34u.4	3-23	2-2	1	2	DLWSCSSSSCDVGTCY	0	16
40u.4	3-72	5-12	4	1	GYVGAAQSNFDY	0	12	k	1-5	5	0	QQYNSYPITF	0	10
41u.4								k	3-20	2	0	QHYGSSRWT	2	9
42u.4	4-61	3-22	2	2	AVYESSGYQGIYWYSDL	0	17
46u.4	3-23	6-19	4	1	DGVGSSGWYYLATG	0	14
50u.4	3-72	2-21	6	5	AYCDDDCYSDFYYYMDV	0	17	l	1-51	1	1	GTWDSSLIAYV	0	11
52u.4	3-23	2-2	6	3	DNAGYRGADYYYYMDV	1	16	l	1-44	3	2	AAWDDSLNGPV	0	11
53u.4								l	2-11	1	0	FSYAGSYTYV	0	10
61u.4								k	3-11	4	0	QQRSNWPQT	1	9
								l	7-46	3	0	FLFYSGAWV	0	9
65u.4	3-23	2-2	6	2	RDCSSTSCYLVTLDH	2	15	k	1-9	4	0	QQVNSYPPT	0	9
67u.4	3-30	2-2	6	1	GRVPAAIYYYMDV	1	13
75u.4	3-15	2-8	6	2	GADYYYYYMDV	0	11
76u.4	3-33	2-2	6	2	EYQMVKAGYMDVW	1	13	k	3-15	2	0	QQNNWPRT	1	8
Patient 5	VH	D	JH	(-)	CDR3(aa)	(+)	Length	k/l	Vk/Vl	Jk/Jl	(-)	CDR3	(+)	Length	dsDNA	ssDNA	LPS	Insulin	ENA	Hep-2	Pattern	anti-Ro	anti-La
11u.5	1959-04-01	3-10	6	2	LGPDSVYHYYYMDV	1	14	k	2-40	3	0	MQSLQTFTF	0	9	-	-	-	-	-	-	--	-	-
24u.5	3-23	6-19	4	1	VGGFGPPLDN	0	10	k	3-11	4	0	QQRANWPLT	1	9
29u.5	5-51	6-19	4	1	LGGAVTLHYFDY	1	12	l	1-44	3	2	AAWDDSLMGV	0	10	-	-	-	-	-	+	N	-	-
32u.5	3-73	2-8	1	1	LMGSPEYFGH	1	10	k	1-16	4	0	QQYNRHPLT	2	9
36u.5	4-34	6-13	5	2	DGNLTAAATRWFDP	1	14	k	1-8	1	0	QQYYSYPRT	1	9	-	-	-	-	-	-	--	-	-
71u.5	4-61	6-19	6	1	ALPPYYYYYGMDV	0	13	k	1-51	3	1	GTWDSSLSAGV	0	11
76u.5	3-7	3-16	4	1	MPFDY	0	5	k	1-17	4	0	LQHNSYPLT	1	9
77u.5								l	7-43	3	0	LLYYGGVRV	1	9
80u.5	4-30-2	3-10	4	2	DGSGSSLPFDY	0	11	k	3-20	1	0	QQYGTSPWT	0	9	-	-	-	-	-	-	--	-	-
81u.5	4-34	3-3	4	2	KHWSTDVTTNLDY	2	13
84u.5	4-4	3-22	1	4	DLYYYDSSGYYLYYFQH	4	18	k	3-20	2	0	QQYGSSPYT	0	9	-	-	-	-	-	+	N	-	-
96u.5	3-21	3-16	5	1	GTLTSGGGPYNWFDP	0	15
Patient 6	VH	D	JH	(-)	CDR3(aa)	(+)	Length	k/l	Vk/Vl	Jk/Jl	(-)	CDR3	(+)	Length	dsDNA	ssDNA	LPS	Insulin	ENA	Hep-2	Pattern	anti-Ro	anti-La
11u.6	1-46	3-9	5	3	DEGSTGYSRLDP	1	12	k	1-39	2	0	QQSYRYPYT	1	9
12u.6	3-48	6-25	6	3	DLRDGYGMDV	1	10	k	3-20	4	0	QQSGSSLT	0	8
19u.6	3-53	1-26	2	2	ARDSGSYYVHWYFDL	2	15
23u.6	4-34	7-27	4	0	GRLGGAAN	1	8	k	1-27	1	0	QNYNSAPRT	1	9
24u.6	4-39	5-5	6	1	QYGMDV	0	6	l	2-14	3	0	SSYTNSNTFWV	0	11
31u.6	4-4	3-22	4	1	GISSGWAGKFDY	1	12
39u.6								l	2-23	3	0	SSYAGGKTWV	1	10
41u.6	3-48	2-15	4	2	GGYCSGDSCYGGYYFDY	0	17
42u.6	4-31	4-17	3	4	REGDPDAFDI	1	10
48u.6	3-7	4-17	6	1	PIYGSSSGLSGMDV	0	14	k	1-39	1	0	QQSYSSLWT	0	9
51u.6	3-21	3-10	3	1	VTGNPGAFDI	0	10	l	2-11	3	0	CSYTGSYTSV	0	10
55u.6								k	1-39	2	0	QQSYNTPYT	0	9
67u.6	7-4-1	3-22	3	2	TYYDSSGYYYVFDI	0	14	k	3-20	2	0	QQHGSSPYT	1	9	-	-	-	-	-	-	--	-	-
69u.6	3-72	1-7	3	1	GGITGPRITFDI	1	12	k	1-5	4	0	QHYNSYPLT	1	9	-	-	-	-	+	-	--	-	-
74u.6	3-23	2-2	6	1	CGLAGSSTSCYSYGMDV	0	17
75u.6	3-23	3-3	3	2	LSWGEPNGDFFGI	0	13	k	1-17	4	0	LQHNSYPLT	1	9	-	-	-	-	-	-	--	-	-
77u.6	4-39	5-5	4	2	SGFFYDSDGYPMYNFHY	1	17	k	3-11	4	2	QQRSNWPL	4	9
81u.6	1-2	4-23	4	3	VRDSIGNSELDF	1	12	k	1-5	4	1	QQYDTFPLT	0	9	-	-	-	-	+	+	C	+	+
83u.6								l	7-43	1	0	LLYYGGGYV	0	9
87u.6	3-21	6-19	6	2	LTVAGNHDYYFYGVDV	1	16	k	2-28	4	0	MQAKQAPPT	1	9
89u.6	3-7	3-10	4	1	VHNYYGSGSYSSYYFDY	1	17	l	2-14	3	0	SSYTSSSTLGV	0	11	-	-	-	-	-	+	C+N	-	-
Patient 12	VH	D	JH	(-)	CDR3(aa)	(+)	Length	k/l	Vk/Vl	Jk/Jl	(-)	CDR3	(+)	Length	dsDNA	ssDNA	LPS	Insulin	ENA	Hep-2	Pattern	anti-Ro	anti-La
1u.12	1-3	6-19	4	2	DLAVAGSQFDS	0	11
4u.12	4-34	3-10	4	1	GRGVALRGPNYFDY	2	14
5u.12	3-30	3-22	6	2	ASVSGFSSGYYGDYYYGMDV	0	20
9u.12	1-18	3-22	4	3	DAYYYDSSGYYYPHYFDY	1	18
26u.12	4-4	6-6	4	0	PGILRPH	2	7
28u.12	3-7	???	5	2	EPWFDP	0	6	k	3-20	5	1	QQYDRKT	2	7	-	-	-	-	-	-	--	-	-
29u.12	3-11	3-10	2	2	DANYYGSGIIGWYFDL	0	16	k	1-39	4	0	QQSYSTPLT	0	9
31u.12	3-7	6-6	3	3	HRQWAAARPDDAFDI	3	15
32u.12	3-11	3-3	6	1	LGFWGSYGMDV	0	11	l	2-8	1	0	SSYAGSNNYV	0	10	-	-	-	-	-	-	--	-	-
40u.12	3-23	6-19	4	1	GRASGWTSFDY	1	11
45u.12	3-23	3-22	5	3	AGRYNDYDIWFDP	1	13
46u.12	4-59	4-23	3	3	HDYGGNAHADSFDI	2	14
47u.12	4-39	1-7	4	2	HALGGNYDFDY	1	11	k	3-20	5	0	QQYGT	0	5
52u.12	3-23	4-17	4	3	DTGDYGNSFDY	0	11
59u.12	5-51	1-1	5	0	HRAPAGTFQPFHL	3	13	k	3-20	3	0	QQYGSSPPKT	1	10
62u.12	4-59	3-16	4	2	RYYGLGEYHDY	2	11	l	2-11	3	0	CSYAGSYTSFVV	0	12
65u.12	1-46	3-10	6	2	DPMVRGLSYHGMDV	2	14
69u.12	3-23	3-9	4	2	GRSGRRGYFDWLGIDY	3	16	l	6-57	3	2	QSYDNDNLWV	0	10
75u.12	3-30	6-19	4	2	GREWLHPFDY	2	10
77u.12	4-39	2-8	5	0	PYKASGWWQGGHF	2	13	k	1-9	3	0	QQLNSYPPFT	0	10
80u.12	3-23	2-8	4	2	GHCANGVCYDSVDY	1	14	k	1-9	2	0	QQLNTYPRT	1	9
81u.12	1-18	5-5	4	2	KESHQLLVFDY	2	11	l	2-14	3	0	SSYTTINTL	0	9
86u.12	4-59	3-16	4	1	AGGGTPFDY	0	9	l	1-44	3	3	AAWDDSLNGHWE	1	12
87u.12	5-51	3-3	4	2	PRREWEPPRY	3	10	k	1-39	1	0	QQSYSAPVT	0	9
91u.12	5-51	3-9	4	1	GSGYFDY	0	7	k	3-20	1	0	QQFGSSPRT	1	9
92u.12	4-59	6-25	4	2	AGGIQSEQGIFDH	1	13	k	1-5	2	0	QQYNSYSYT	0	9
93u.12	4-59	4-4	4	2	YGVDYFDY	0	8	k	3-15	2	1	QQYNNGPPDYT	0	11	-	-	-	-	+	+	N	-	-
Patient 13	VH	D	JH	(-)	CDR3(aa)	(+)	Length	k/l	Vk/Vl	Jk/Jl	(-)	CDR3	(+)	Length	dsDNA	ssDNA	LPS	Insulin	ENA	Hep-2	Pattern	anti-Ro	anti-La
6u.13								k	1-5	1	0	LQYNGNTWT	0	9
7u.13	1-24	?	5	1	LRARAWFDP	2	9	l	2-14	3	1	SSYRSNNTLDVV	1	12	-	-	-	-	+	-	--	-	-
8u.13	1-2	4-17	6	4	ESDYDPIMDV	0	10	k	4-1	4	0	QQYYSTPLT	0	9	-	-	+	-	-	-	--	-	-
								l	2-14	3	0	CSYSSSSTSVV	0	11
9u.13	3-30	4-17	5	3	VNDYGDYGWFDP	0	12	k	3-11	5	0	QQRSNWPPIT	1	10
10u.13	1-18	3-22	3	2	TLTSRITMIVVVIDAFDI	1	18	l	1-47	3	2	AAWDDSLSGPV	0	11
11u.13	4-39	3-22	2	1	LYFSMTVALRYFDL	1	14	l	3-9	3	1	QVWDSSIGV	0	9	-	-	-	-	-	-	--	-	-
21u.13	1-18	3-22	4	3	DRGAYYYDSSGYYVGFDY	1	18	l	7-43	3	0	LLYYGGAQGV	0	10
34u.13	3-9	5-24	4	2	DIGYNYGLRGFDS	1	13
46u.13	5-51	3-22	5	2	HNKNYYDRSQLGFDP	3	15	l	1-44	3	2	AAWDDSLNGPV	0	11
47u.13	3-30	3-10	4	3	DYVGDNSFFDH	1	11	l	4-69	1	1	QTWDTGIQV	0	9	-	-	-	-	-	-	--	-	-
48u.13	1-2	2-2	4	2	LEVVPAAMNDY	0	11	k	3-11	1	0	QQRSNWPPWT	1	10
56u.13	5-51	4-23	4	1	RGGSGSNVYFDY	1	12	l	1-51	3	1	GTWDSSLSAVV	0	11	-	-	-	-	-	-	--	-	-
57u.13	4-59	?	3	3	DGADAFDI	0	8	k	4-1	1	0	QQYYSTPWT	0	9	+	+	+	+	+	-	--	+	+
58u.13	1-2	3-16	4	3	PIWGDDVEGY	0	10	l	4-60	3	3	ETWTSKEEI	1	9
59u.13	3-9	3-3	4	2	DAQLSGFNYFDS	0	12	k	1-5	1	0	QQYHFYST	1	8
60u.13	3-11	3-10	4	1	SKGDY	1	5	k	3-11	4	0	QQRSNWPLT	1	9
68u.13	3-30	6-19	4	2	DLAPGFTSAFDY	0	12	k	3-15	1	0	QHYNNWPPWT	1	10
71u.13	3-48	1-26	5	2	DRELVGATKFNP	2	12
72u.13	3-30	3-10	4	2	DLAPGFTSAFDY	0	12	k	3-15	1	0	QHYNNWPPWT	1	10	-	-	-	-	+	-	--	-	-
79u.13	3-30	6-13	6	1	SQVAAAGRYGMDV	1	13	l	1-40	3	1	QSYDSSLSGWV	0	11
81u.13	4-34	2-15	4	1	GPRSSPIVVVVAVDY	1	15	k	3-11	5	0	QQRSNWPPVT	1	10
								l	1-51	3	1	GTWDSSLSAV	0	10
82u.13	4-59	5-5	4	1	ALGYNYGYRYFDY	1	13
83u.13	3-7	3-3	6	3	DVIFEVLRFYYYGMDV	1	16	k	1-17	1	1	LQDYNYPRT	1	9
92u.13	3-7	5-24	3	2	LSRDGYNYNAFDI	1	13	k	1-39	1	0	QQTYSAPGRSAK	2	12	+	+	+	+	+	-	--	-	-
93u.13	3-23	5-5	3	1	GIQLWPGGAFDI	0	12	k	2-28	2	0	MQALQTPYS	0	9	-	-	-	-	-	+	N	-	-
94u.13	3-9	6-19	4	2	DSRRKSIAVAGAYFDY	3	16	k	1-12	2	0	QQANSFPYS	0	9	-	+	-	-	-	+	N	-	-
96u.13	3-30	6-19	4	2	DLAPGFTSAFDY	0	12	k	3-15	1	0	QHYNNWPPWT	1	10
