# Supplementary material for: Accumulation of Self-Reactive Naïve and Memory B Cell Reveals Sequential Defects in B Cell Tolerance Checkpoints in Sjögren’s Syndrome
Source: PLoS One. 2014 Dec 23;9(12):e114575. doi: 10.1371/journal.pone.0114575 (PMC4275206; doi:10.1371/journal.pone.0114575)
Supplement: S5 Table — Ig gene repertoire analysis and reactivity of IgD–CD27+ single B cells from SS patients. Clones highlighted in grey are those expressed as recombinant antibodies. (XLS) [file pone.0114575.s005.xls]

## Sheet: Table S5
Patient 3	VH	D	JH	(-)	CDR3(aa)	(+)	Length	k/l	Vk/Vl	Jk/Jl	(-)	CDR3	(+)	Length	dsDNA	ssDNA	LPS	Insulin	ENA	Hep-2	Pattern	anti-Ro	anti-La
10s.3	3-30*18	5-5*01	4*02	2	LPPSVDTHMAWSDY	1	14	k	1-27*01	3*01	0	QSYNSALRGFT	1	11
13s.3	3-9*01	6-13*01	1*01	2	APNSWAAEYFEH	1	12	l	3-21*01	1*01	2	QVWDSSSDHYV	1	11	-	-	-	-	-	-	--	-	-
17s.3	3-15*04	3-10*01	3*02	4	DRDPYDSGSYGVFDM	1	15	k	1D-39*01	2*01	1	QQSFSSPDT	0	9
24s.3	4-30-4*01	2-2*03	6*02	1	WTVVVPPVSKPNFYYYAMDV	1	20
25s.3	3-23*04	3-16*01	6*04	1	GPRASSLGRPGDV	2	13	l	2-14*01	1*01	0	CSYTTRGTYV	1	10	+	-	-	-	+	+	C+N	-	-
27s.3	3-9*01	1-1*01	4*02	3	DAGGNWNDFPYHYFDS	1	16	l	1-44*01	3*01	1	AACDGSLNGHVV	1	12
28s.3	1-3*01	6-19*01	5*02	2	DLLSYIIVAGRGWFDP	1	16	l	2-14*01	3*02	0	KSYTSTGSTPWI	1	12
29s.3	4-39*01	6-19*01	1*01	0	QAVAGRVRYFQH	3	12	l	8-61*01	7*01	0	VLYMGSGISV	0	10	+	+	-	+	+	+	N	+	+
31s.3	3-15*01	6-19*01	5*02	2	DGSSGRFTGWFDP	1	13	k	4-1*01	1*01	1	QQYYSSPET	0	9
33s.3	4-34*01	3-16*01	4*02	3	DGSLYEMGSYFDF	0	13	k	1-5*03	2*01	1	QEHTSSSYT	1	9
35s.3	4-39*02	4-17*01	4*02	5	HVRDYDDDFGYDY	2	13
36s.3	3-30*17	6-19*01	4*02	1	GLSVTGTVATGFDY	0	14	k	4-1*01	4*02	0	QQYSRIPLT	1	9
37s.3	3-23*04	6-19*01	4*02	2	GEISNGWTYYSDY	0	13	k	1-5*03	1*01	0	QQYNTHNT	1	8
40s.3	5-a*01	3-10*01	5*02	0	HSTVSLVRGLSA	2	12	l	1-44*01	3*02	2	LAWDDTLHGPV	1	11
42s.3	4-b*02	3-3*02	4*02	1	LGFVGVVKIDS	1	11	l	1-44*01	3*02	1	ATWNNDVLNGPWV	0	13
43s.3	3-21*01	6-13*01	6*03	2	VAAQLDYYYMDV	0	12	k	1-5*03	2*03	0	QQYNSYMYS	0	9
45s.3	3-7*01	3-3*01	6*03	3	VYDFWSGSSANDNYYYYMDV	0	20	k	1D-39*01	2*01	0	QQSFSTPYT	0	9
46s.3	4-b*02	5-12*01	4*02	2	VTTMTDYFDF	0	10	k	1-5*03	1*01	0	QQYNSFWT	0	8	-	-	-	-	-	-	--	-	-
54s.3	3-49*07	2-8*01	4*02	1	GPFTRIPPLKPVDY	2	14
55s.3								k	3-20*01	2*02	0	QQYGSSPQT	0	9
								l		3*01	1	GTWDSSLSSVV	0	11
56s.3	4-59*02	5-24*01	4*02	1	QRWLQVFDN	1	9
58s.3								k	3-20*01	1*01	0	QQCGSFGT	0	8
59s.3	4-39*01	6-19*01	4*02	1	GPVASTRYFDY	1	11
60s.3	5-51*01	1-26*01	4*02	1	ANLGVLGRTYFDY	1	13	k	3-11*01	2*01	1	QQCSDWLYT	0	9
65s.3	3-48*01	4-23*01	3*01	4	EGNGELISDALDV	0	13	l	2-23*02	3*02	0	YSYAGSSSFGNWV	0	13
71s.3								k	1-51*01	1*01	1	GTWDSSLSVGI	0	11
72s.3	3-23*04	6-19*01	4*02	1	DLGSAWYMGS	0	10
78s.3	3-21*01	2-8*02	4*03	1	GRGANYWSSFES	1	12	l	1-44*01	3*02	2	AAWDDSLNAWV	0	11
93s.3								k	2D-40*01	2*01	1	VQRKEFPYT	2	9
Patient 4	VH	D	JH	(-)	CDR3(aa)	(+)	Length	k/l	Vk/Vl	Jk/Jl	(-)	CDR3	(+)	Length	dsDNA	ssDNA	LPS	Insulin	ENA	Hep-2	Pattern	anti-Ro	anti-La
2s.4	1-2*02	3-3*02	5*02	2	GVMRPPRPEGWFDP	2	14	k	1D-39*01	3*01	0	QQSYSMPRT	1	9	-	-	-	-	-	-	--	-	-
3s.4	3-23*04	3-22*01	4*02	2	DSHPFPSGQYYFDY	1	14	k	1D-12*02	5*01	0	QQANSFPSIT	0	10	-	-	-	-	+	-	--	-	-
8s.4	3-48*01	5-5*01	6*02	2	EGAYGYNHGYQYYYGLDV	1	18
33s.4	1-18*01	3-22*01	4*02	1	MSKSSGLYPYYFES	1	14	l	2-14*01	1*01	0	SSYTSPSR	1	8
34s.4	1-18*01	3-22*01	6*02	3	DLSYFDPAGPSFYYGMDV	0	18	l	1-44*01	3*02	2	SVWDDSLNGWV	0	11
37s.4	4-b*02	3-9*01	5*02	2	DLKGGRYYDLLARGNH	4	16	k	1-5*03	2*04	0	QQYNSYPVQ	0	9
40s.4	4-31*03	4-17*01	4*02	2	GVVYGGYADYCFDS	0	14
42s.4	1-46*03	6-6*01	4*02	4	AQPSYSDSSDDFDY	0	14
44s.4	4-34*01	3-9*01	5*02	0	GRRSNAYLRGASFGP	3	15
49s.4	3-23*04	1-1*01	4*02	1	SGSNWNTYFDN	0	11	l	2-11*01	1*01	0	SSYAGSYTAV	0	10	-	+	-	-	-	+	C	-	-
50s.4	3-74*01	5-24*01	4*02	3	DGGFYFDD	0	8
54s.4	3-21*01	3-22*01	4*03	2	VLPVNTTDMGFDS	0	13
62s.4	4-28*03	1-1*01	3*02	2	TSNHWNDAWAVDI	1	13	l	1-44*01	1*01	2	AAWDDSLNGLYV	0	12	-	-	-	-	-	-	--	-	-
64s.4	3-33*03	4-4*01	4*02	3	DGNDHSNYYFDS	1	12	l	2-8*01	1*01	0	SSYVGSNQYVF	0	11	-	-	-	-	-	-	--	-	-
73s.4	3-11*03	1-26*01	6*03	5	DNSEVGGTMDDFYYYMDV	0	18
77s.4	3-48*01	6-13*01	4*02	2	DLPIAAADY	0	9
78s.4	3-23*04	3-22*01	4*02	1	SSGTVYHHFDF	2	11
80s.4	3-23*04	2-2*03	6*03	3	IAIGYDDYYMDV	0	12
86s.4	3-23*04	3-9*01	5*02	1	GMTSWDP	0	7	l	1-44*01	3*01	2	AAWDDSLNGVV	0	11
89s.4	3-7*01	3-9*01	4*02	1	VGANWIIYYLDY	0	12	l	2-8*01	3*02	0	SSYTGSYTLGV	0	11
91s.4	3-48*02	2-2*03	3*02	4	GRRCDGSCYLPYDDALDI	2	18
Patient 5	VH	D	JH	(-)	CDR3(aa)	(+)	Length	k/l	Vk/Vl	Jk/Jl	(-)	CDR3	(+)	Length	dsDNA	ssDNA	LPS	Insulin	ENA	Hep-2	Pattern	anti-Ro	anti-La
21s.5	3-30-3	3-10	3	2	YDTMVLWAGAFDM	0	13	k	3-15	1	1	QHYENWWT	1	8
26s.5	3-53	4-17	4	3	EFSPTVITRYCFDD	1	14
35s.5	3-23	6-13	4	1	AWLGSSWMGYFDY	0	13	k	4-1	1	0	QQYYSTSTWT	0	10	-	-	+	-	-	-	--	-	-
65s.5	4-59	2-21	4	1	RGVATVGAYYFDY	1	13	k	1-17	3	1	LQDGNYPFS	0	9
72s.5	3-72	1-7	4	3	AEKYSANYYAGDD	1	13	k	1-16	5	1	QQFNDYPLT	0	9
80s.5	3-9	2-21	6	1	GMGPCIIGACYAGYYNYYMDV	0	21	k	3-20	4	0	QQYGSSSPLS	0	10
84s.5	3-7	5-24	3	2	DLFLGGSNSRNVFDI	1	15	k	4-1	4	0	QQYYSTPLT	0	9
86s.5	3-30	3-3	4	3	DGDFWSGYCDY	0	11	k	1-13	2	0	QQFNNYPHT	1	9
Patient 6	VH	D	JH	(-)	CDR3(aa)	(+)	Length	k/l	Vk/Vl	Jk/Jl	(-)	CDR3	(+)	Length	dsDNA	ssDNA	LPS	Insulin	ENA	Hep-2	Pattern	anti-Ro	anti-La
5s.6	3-48	3-22	4	2	RGLYYDTSGSLKYFDF	2	16
28s.6	3-15	6-13	4	1	AGMGSSRAEY	1	10	k	3-20	4	0	QQYGSLPHT	1	9
								l	1-44	3	2	AAWDDSLMGV	0	10
29s.6	1-2	2-15	5	1	VGIVVVLAATRGSYWFDP	1	18	l	1-51	3	1	GTWDSSLSAVV	0	11
37s.6	3-23	2-15	4	1	VGIVVVLAATRGSYWFDP	1	18
76s.6	3-15	1-26	6	1	VGIVVVLAATRGSYWFDP	1	18	k	3-20	2	0	QQYSSSSYT	0	9
79s.6	3-15	6-6	4	1	DQFYSNFWYYFNY	0	13	k	3-11	2	0	QQRSNWLPYT	1	10
95s.6								k	3-20	4	1	QQYDSSPFT	0	9
Patient 9	VH	D	JH	(-)	CDR3(aa)	(+)	Length	k/l	Vk/Vl	Jk/Jl	(-)	CDR3	(+)	Length	dsDNA	ssDNA	LPS	Insulin	ENA	Hep-2	Pattern	anti-Ro	anti-La
6s.9	3-15	1-26	5	1	DGHLVGANV	1	9	l	7-46	3	0	LLSYNNARV	1	9	-	-	-	-	-	+	C+N	-	-
20s.9	1-2	3-10	4	2	GYIGLGSYYGDCDY	0	14
22s.9	4-31	3-10	4	3	LDGSGRHYDKGLDY	3	14
23s.9	3-23	2-2	4	0	ASGVGCNSTSCYSAY	0	15	k	3-20	4	0	QQYGSSPPLT	0	10
24s.9	1-3	3-9	6	6	DPSTDRRYYDILTGYTEDYYGMDV	2	24
30s.9	3-23	2-2	4	3	DDETAMLGVFQN	0	12	k	1-39	1	0	QQSYSTGAWT	0	10	-	-	-	-	-	-	--	-	-
32s.9	3-15	6-19	3	2	ENASGSNLYAFDF	0	13
33s.9	3-9	3-16	3	3	DMGSVIVPADAFDF	0	14
34s.9	3-30-3	2-21	4	3	APDVDSAVVVGGSFDY	0	16
39s.9	3-11	2-2	6	2	DRNIVPYYYYGMDV	1	14	l	2-23	3	0	CSYAGSPV	0	8	-	-	-	-	-	-	--	-	-
47s.9	3-48	2-15	3	1	RRAIVVAGGALDV	2	13
54s.9	3-74	5-24	6	1	DVGSPPGGIYSYALAV	0	16	l	2-14	3	0	ISYRSSKTWV	2	10
58s.9	4-28	4-17	6	1	VMRSTVTTSYYYYAMDV	1	17
60s.9	3-30	2-15	3	2	EVDCSGGSCYSLAS	0	14	l	2-23	3	0	CSYAGSPV	0	8
81s.9	1-8	3-10	4	2	IGESWGSLFDH	1	11
84s.9	5-51	3-16	3	1	QGAPNAFDV	0	9
92s.9	3-11	2-2	6	2	IGPISASISYDFAMDV	0	16	k	3-15	1	1	QHFDSWPRT	2	9
94s.9	3-48	2-21	3	2	IGPISASISYDFAMDV	0	16
95s.9	3-33	7-27	4	3	DSGTVGPSGDLDY	0	13
96s.9	3-30	2-2	5	1	GQGYCSNINCYPFDP	0	15
Patient 12	VH	D	JH	(-)	CDR3(aa)	(+)	Length	k/l	Vk/Vl	Jk/Jl	(-)	CDR3	(+)	Length	dsDNA	ssDNA	LPS	Insulin	ENA	Hep-2	Pattern	anti-Ro	anti-La
7s.12	1-69	3-22	4	2	QTSGIVVVQENFFDS	0	15
9s.12	1-18	3-10	5	2	DHSLVRGAGDL	2	11	k	1-39	2	0	QQSYTTPYT	0	9
10s.12	4-59	3-10	6	2	VMYYYGSGNYLESYYYYGLEV	0	21	k	1-27	3	0	QSYNSALRGFT	1	11
20s.12	3-74	6-13	4	2	PAVSWEGFLDS	0	11	k	3-20	2	1	QQYDSPPRT	1	9	-	-	-	-	+	-	--	+	+
34s.12	3-9	6-19	4	2	VAGSGWDYHFDL	1	12	k	1-5	2	0	QYYNTFSAT	0	9
35s.12	3-21	3-3	4	6	ENEEFDDFWSGFPRLYYFDY	1	20
48s.12	3-7	6-6	6	2	DRQPSSYNGLDV	1	12	k	2-28	2	0	MQGLQTPRT	1	9
64s.12	4-39	3-10	6	2	QGADRRGSAYFFGMDV	2	16	l	2-23	3	0	CSSASFTISWV	0	11	-	-	-	-	-	-	--	-	-
65s.12	3-9	3-3	4	2	DIRSGPGGLDS	1	11	l	1-44	3	1	AACDGSLNGHVV	1	12
68s.12								k	3-20	1	0	QQFGSSPLWT	0	10
78s.12	3-23	2-21	5	1	ESVAARGYFQF	1	11	l	2-23	3	0	SSYAGNGTVA	0	10	-	+	-	+	-	+	N	-	-
79s.12	5-51	3-9	5	3	GGVVPDHDWFDQ	1	12
89s.12	3-11	6-25	4	1	SLLSGTLSRVGYFDY	1	15	k	3-15	1	0	QQYNQWPRT	1	9
93s.12	4-61	2-21	2	3	AALGFTGGDYVDSSRYWYFDL	1	21
94s.12	3-9	3-22	3	2	DMRTLSTMIVRGSDL	2	15
23s.12	4-59	1-26	6	2	DQKIFSGSYSAYYYYGMDV	1	19	k	1-39	4	0	QQTYGTPLT	0	9
66s.12	3-23	4-23	6	2	GTTDMDV	0	7	k	2-30	1	0	MQVSHWPRT	2	9
67s.12	3-23	1-1	6	1	QQGFRVYYSALDV	1	13
86s.12	1-46	1-1	4	1	GTDNSPTY	0	8
90s.12	3-23	3-16	3	3	ESTVYMGNDAFDL	0	13	l	1-40	3	1	QSYDTGLTGLKV	1	12
Patient 13	VH	D	JH	(-)	CDR3(aa)	(+)	Length	k/l	Vk/Vl	Jk/Jl	(-)	CDR3	(+)	Length	dsDNA	ssDNA	LPS	Insulin	ENA	Hep-2	Pattern	anti-Ro	anti-La
11s.13								l	2-14	3	0	SSYSTNGPLV	0	10
17s.13	4-4	2-2	6	0	FSLGGHCSGTNCTPV	1	15
23s.13	3-30	3-22	6	4	RGDYYDYYDSYYGMDV	1	16
48s.13	4-4	6-19	3	1	ARTGWNLVNAFDL	1	13	l	1-51	3	1	GVWDGSLSAVV	0	11
59s.13	3-23	3-3	5	2	AWSSSVFGVDTLFDL	0	15	l	1-47	3	2	AAWDDSLSGPV	0	11
60s.13								k	1-9	4	0	QQLNSHLT	1	8
91s.13	3-30	4-17	6	2	QGLRDKTLNHYYIMDV	3	16	l	1-40	3	1	QSYDSSLISWV	0	11
96s.13								l	1-36	3	2	AAWDDSLNGLGV	0	12
